# Supplementary material for: Pirin: a potential novel therapeutic target for castration‐resistant prostate cancer regulated by miR‐455‐5p
Source: Mol Oncol. 2018 Dec 21;13(2):322–37. doi: 10.1002/1878-0261.12405 (PMC6360383; doi:10.1002/1878-0261.12405)
Supplement: Supplementary file 11 — Table S1. Patient characteristics. [file MOL2-13-322-s011.xlsx]

## Sheet: Table 1
Table S1. Patient characteristics
Sample No.	Procedure	Diagnosis	Age	PSA	Gleason score	T	N	M	Stage	Remarks
			(years)	(ng/mL)
1	Biopsy	non-PCa	57	5.71	-	-	-	-	-	RT-PCR
2	Biopsy	non-PCa	74	9.45	-	-	-	-	-	RT-PCR
3	Biopsy	non-PCa	70	8.58	-	-	-	-	-	RT-PCR
4	Biopsy	non-PCa	73	4.8	-	-	-	-	-	RT-PCR
5	Biopsy	non-PCa	67	6.91	-	-	-	-	-	RT-PCR
6	Biopsy	non-PCa	50	7.05	-	-	-	-	-	RT-PCR
7	Biopsy	non-PCa	74	9.91	-	-	-	-	-	RT-PCR
8	Biopsy	non-PCa	76	20.9	-	-	-	-	-	RT-PCR
9	Biopsy	non-PCa	59	4.5	-	-	-	-	-	RT-PCR
10	Biopsy	non-PCa	75	1.1	-	-	-	-	-	RT-PCR
11	Biopsy	non-PCa	60	7.29	-	-	-	-	-	RT-PCR
12	Biopsy	non-PCa	73	38.7	-	-	-	-	-	RT-PCR
13	Biopsy	non-PCa	69	11.9	-	-	-	-	-	RT-PCR
14	Biopsy	non-PCa	77	23.3	-	-	-	-	-	RT-PCR
15	Biopsy	non-PCa	61	4.57	-	-	-	-	-	RT-PCR
16	Biopsy	non-PCa	59	7.37	-	-	-	-	-	RT-PCR
17	Biopsy	non-PCa	65	5.06	-	-	-	-	-	RT-PCR
18	Biopsy	HSPC	70	75.7	4+5	4	1	1	IV	RT-PCR
19	Biopsy	HSPC	78	1800	4+5	4	1	1	IV	RT-PCR
20	Biopsy	HSPC	75	68.4	5+4	4	1	0	IV	RT-PCR
21	Biopsy	HSPC	62	38.7	4+5	2b	1	0	IV	RT-PCR
22	Biopsy	HSPC	70	25.5	4+5	3b	0	0	III	RT-PCR
23	Biopsy	HSPC	75	1260	4+5	3b	1	1	IV	RT-PCR
24	Biopsy	HSPC	88	888	4+5	3b	1	1	IV	RT-PCR
25	Biopsy	HSPC	69	33.9	4+5	4	0	1	IV	RT-PCR
26	Biopsy	HSPC	62	62.3	4+5	3b	1	0	IV	RT-PCR
27	Biopsy	HSPC	78	5	4+5	2c	0	1b	IV	RT-PCR
28	Biopsy	HSPC	64	449	4+5	3b	1	1	IV	RT-PCR
29	Biopsy	HSPC	81	365	4+5	4	1	1	IV	RT-PCR
30	Biopsy	HSPC	76	715	5+4	4	1	1	IV	RT-PCR
31	Biopsy	HSPC	79	555	4+5	3	1	1	IV	RT-PCR
32	Biopsy	HSPC	63	1120	4+5	2c	0	1b	IV	RT-PCR
33	Biopsy	HSPC	67	4.95	4+5	4	1	1b	IV	RT-PCR
34	Biopsy	HSPC	70	19.5	5+5	4	1	1c	IV	RT-PCR
35	Biopsy	CRPC	69	15.8	5+4	3b	1	1	IV	RT-PCR
36	Biopsy	CRPC	72	212	5+4	4	1	1	IV	RT-PCR
37	Biopsy	CRPC	71	4.4	4+5	4	1	1	IV	RT-PCR
38	Biopsy	CRPC	66	295	4+5	4	1	1	IV	RT-PCR
39	Biopsy	CRPC	68	7.54	4+5	4	1	1b	IV	RT-PCR
40	Autopsy	CRPC (Kidney metastasis)	66	722	4+5	4	1	1c	IV	IHC
41		CRPC (LN metastasis)								IHC
