# Supplementary material for: Pirin: a potential novel therapeutic target for castration‐resistant prostate cancer regulated by miR‐455‐5p
Source: Mol Oncol. 2018 Dec 21;13(2):322–37. doi: 10.1002/1878-0261.12405 (PMC6360383; doi:10.1002/1878-0261.12405)
Supplement: Supplementary file 12 — Table S2. Product numbers for reagents. [file MOL2-13-322-s012.xlsx]

## Sheet: Supplememtary Table
Table S2. Product numbers for reagents
Use	Reagant	Type	Agency	Assay ID	Catalog nomber
qRT-PCR	hsa-miR-455-5p	TaqMan MicroRNA Assay	Applied Biosystems	001280	4427975
qRT-PCR	hsa-miR-455-3p	TaqMan MicroRNA Assay	Applied Biosystems	002244	4427975
qRT-PCR	hsa-miR-26a	TaqMan MicroRNA Assay	Applied Biosystems	000405	4427975
qRT-PCR	RNU48	TaqMan MicroRNA Assay	Applied Biosystems	001006	4427975
qRT-PCR	PIR	TaqMan probes and primers	Applied Biosystems	Hs01125822_m1	4331182
qRT-PCR	GAPDH	TaqMan probes and primers	Applied Biosystems	Hs02786624_g1	4351370
qRT-PCR	GUSB	TaqMan probes and primers	Applied Biosystems	Hs00939627_m1	4351370
Transfection	hsa-miR-455-5p	Pre-miR™ miRNA Precursor	Applied Biosystems	PM10529	AM17100
Transfection	hsa-miR-455-3p	Pre-miR™ miRNA Precursor	Applied Biosystems	PM11142	AM17100
Transfection	Negative Control #2	Pre-miR™ miRNA Precursor	Applied Biosystems		AM17111
Transfection	si-PIR-1	Stealth siRNA	Invitrogen	HSS112498	1299001
Transfection	si-PIR-2	Stealth siRNA	Invitrogen	HSS189398	1299001
WB, IHC	anti-PIR antibody	Antibody	Abcam		ab55978
WB	anti-GAPDH antibody	Antibody	Abcam		ab8245
