# Supplementary material for: Pirin: a potential novel therapeutic target for castration‐resistant prostate cancer regulated by miR‐455‐5p
Source: Mol Oncol. 2018 Dec 21;13(2):322–37. doi: 10.1002/1878-0261.12405 (PMC6360383; doi:10.1002/1878-0261.12405)
Supplement: Supplementary file 13 — Table S3. Patient characteristics and IHC score evaluated using immunohistochemistry. [file MOL2-13-322-s013.xlsx]

## Sheet: IHCスコア
Table S3. Patient characteristics and IHC score evaluated using immunohistochemistry.
No.	Position of tissue microarray	Diagnosis	Age (years)	pT	pN	Stage	Gleason Score	IHC score of PIR
1	1a	PCa	64	3b	0	2b	4+3	2
2	1c	PCa	58	2b	0	2b	3+4	2
3	1d	PCa	63	3b	0	3a	7	3
4	1e	PCa	65	2b	0	2	3+3	2
5	1f	PCa	61	3b	x	3a	4+4	3
6	1g	PCa	62	2b	x	2b	3+4	3
7	1h	PCa	66	2b	x	3a	4+4	2
8	2a	PCa	61	3a	x	2b	3+4	1
9	2b	PCa	67	2b	0	3a	3+4	1
10	2c	PCa	59	2b	x	2b	2+3	2
11	2d	PCa	69	3a	0	2b	3+4	3
12	2e	PCa	54	2c	x	2b	3+4	3
13	2f	PCa	68	3a	0	2b	3+4	2
14	2g	PCa	58	3a	0	2b	3+4	2
15	2h	PCa	67	3a	0	2b	3+4	3
16	3a	PCa	65	2a	0	2	3+3	3
17	3b	PCa	77	4	0	3a	3+4	2
18	3c	PCa	64	2b	0	3a	4+3	2
19	3d	PCa	58	3a	0	3a	3+4	3
20	3e	PCa	50	2b	0	3a	4+3	3
21	3f	PCa	53	2b	0	2	3+3	3
22	3g	PCa	65	3a	0	3a	3+4	2
23	3h	PCa	59	3a	0	3	4+5	3
24	4a	PCa	70	2b	0	2b	2+3	3
25	4b	PCa	65	3a	0	3b	5+4	3
26	4c	PCa	57	2b	0	3a	3+5	2
27	4d	PCa	68	2b	0	3a	4+4	3
28	4e	PCa	58	2b	0	2a	3+3	3
29	4f	PCa	66	2b	0	2b	3+3	2
30	4g	PCa	63	2b	0	2	3+4	2
31	4h	PCa	56	2b	0	3a	3+4	3
32	5a	PCa	52	3b	0	2b	2+3	1
33	5b	PCa	63	3a	0	3a	5+3	3
34	5c	PCa	64	3a	0	3a	3+5	2
35	5d	PCa	60	2b	0	2b	3+4	3
36	5e	PCa	60	3a	0	2a	3+3	2
37	5f	PCa	57	2b	0	2b	3+2	2
38	5g	PCa	50	2a	0	2a	3+3	1
39	5h	PCa	68	3a	0	2	3+3	3
40	6a	PCa	65	3b	1	3a	3+4	3
41	6b	PCa	69	3a	1	3b	5+5	2
42	6c	PCa	63	2b	0	2b	3+4	2
43	6d	PCa	51	2b	0	2a	2+3	2
44	6e	PCa	62	3a	0	2	3+3	2
45	6f	PCa	61	3a	0	2b	3+4	3
46	6g	PCa	53	3b	1	3a	4+4	3
47	6h	PCa	56	2b	0	2a	4+3	3
48	7a	PCa	59	2b	0	2b	2+3	2
49	7b	PCa	61	2b	0	3a	3+4	3
50	7c	PCa	51	3a	0	2b	3+4	1
51	7d	PCa	62	3b	1	2b	3+4	2
52	7e	PCa	66	3a	0	2a	3+3	3
53	7f	PCa	62	2b	0	2a	3+3	2
54	7g	PCa	56	2b	0	2a	3+3	2
55	7h	PCa	58	3a	0	2b	3+3	3
56	8a	PCa	66	3a	0	3b	5+4	3
57	8b	PCa	55	3a	0	3a	3+4	2
58	8c	PCa	67	2b	0	2a	2+3	2
59	8d	PCa	61	2b	0	3a	3+5	3
60	9a	PIN	59	-	-	-	-	2
61	9b	PIN	58	-	-	-	-	1
62	9c	PIN	62	-	-	-	-	1
63	9d	PIN	51	-	-	-	-	2
64	9e	PIN	58	-	-	-	-	1
65	9f	PIN	68	-	-	-	-	2
66	9g	PIN	64	-	-	-	-	2
67	9h	PIN	56	-	-	-	-	1
68	10a	PIN	61	-	-	-	-	1
69	10b	PIN	51	-	-	-	-	2
70	11a	Normal	70	-	-	-	-	2
71	11b	Normal	63	-	-	-	-	1
72	11c	Normal	62	-	-	-	-	2
73	11d	Normal	81	-	-	-	-	0
74	11e	Normal	67	-	-	-	-	2
75	11f	Normal	76	-	-	-	-	2
76	11g	Normal	66	-	-	-	-	1
77	11h	Normal	69	-	-	-	-	1
78	12a	Normal	63	-	-	-	-	1
79	12b	Normal	71	-	-	-	-	0
PCa, prostate cancer; PIN, prostatic intra-epithelial neoplasia.
