# Supplementary material for: Pirin: a potential novel therapeutic target for castration‐resistant prostate cancer regulated by miR‐455‐5p
Source: Mol Oncol. 2018 Dec 21;13(2):322–37. doi: 10.1002/1878-0261.12405 (PMC6360383; doi:10.1002/1878-0261.12405)
Supplement: Supplementary file 14 — Table S4. Genes downregulated by si‐PIR in PCa cells. [file MOL2-13-322-s014.xlsx]

## Sheet: Sheet1
Table S4. Genes downregulated by si-PIR in PCa cells
Gene Symbol	Gene name	Location	PC3 si-PIR-1 transfectant (Log2 ratio)	PC3 si-PIR-2 transfectant (Log2 ratio)	Average Log2 ratio
ACTL8	actin-like 8	1p36.13	-5.28986	-4.40375	-4.8468
lnc-PLEKHA5-4	lnc-PLEKHA5-4:1	12p12.3	-1.55936	-2.23578	-1.89757
SMAD1-AS1	SMAD1 antisense RNA 1	4q31.21	-2.99843	-3.16522	-3.08182
C1QTNF5	C1q and tumor necrosis factor related protein 5	11q23.3	-3.01806	-2.60748	-2.81277
LIN28A	lin-28 homolog A (C. elegans)	1p36.11	-2.87374	-2.27553	-2.57463
XLOC_l2_007449		2q11.2	-1.69792	-1.61946	-1.65869
PDGFRB	platelet-derived growth factor receptor, beta polypeptide	5q32	-2.46185	-1.65888	-2.06036
DCLK3	doublecortin-like kinase 3	3p22.2	-3.17495	-1.53832	-2.35663
lnc-SLC2A4RG-1	lnc-SLC2A4RG-1:2	20q13.33	-1.68481	-2.12562	-1.90521
lnc-GIP-2	lnc-GIP-2:1	17q21.32	-1.78472	-1.69224	-1.73848
OTOL1	otolin 1	3q26.1	-2.33246	-1.69118	-2.01182
lnc-LETM2-1	lnc-LETM2-1:1	8p11.23	-1.89508	-2.35631	-2.1257
lnc-KIAA1715-2	lnc-KIAA1715-2:1	2q31.1	-1.72297	-1.90156	-1.81226
SERPINA12	serpin peptidase inhibitor, clade A (alpha-1 antiproteinase, antitrypsin), member 12	14q32.13	-2.00331	-1.77613	-1.88972
PLXDC1	plexin domain containing 1	17q12	-1.73703	-2.31963	-2.02833
lnc-CHD9-5	lnc-CHD9-5:4	16q12.1	-2.03632	-1.73581	-1.88606
LINC01314	long intergenic non-protein coding RNA 1314	15q25.1	-3.16142	-1.59053	-2.37598
RSPH4A	radial spoke head 4 homolog A (Chlamydomonas)	6q22.1	-1.66522	-2.86101	-2.26312
lnc-LRRK1-3	lnc-LRRK1-3:3	15q26.3	-2.37117	-1.92901	-2.15009
FAM168A	family with sequence similarity 168, member A	11q13.4	-1.71218	-3.00125	-2.35671
lnc-MAT2B-3	lnc-MAT2B-3:17	5q34	-1.58796	-1.54435	-1.56616
AKR1C1	aldo-keto reductase family 1, member C1	10p15.1	-1.74238	-1.83084	-1.78661
lnc-CPO-1	lnc-CPO-1:2	2q33.3	-1.51203	-1.88656	-1.6993
LINCR-0002	uncharacterized LincR-0002	3q28	-2.35725	-1.94241	-2.14983
FOXS1	forkhead box S1	20q11.21	-1.92851	-2.23642	-2.08247
JPH4	junctophilin 4	14q11.2	-1.77905	-1.82405	-1.80155
LINC00202-2	long intergenic non-protein coding RNA 202-2	10p12.1	-2.45827	-1.66996	-2.06411
lnc-PHKB-3	lnc-PHKB-3:1	16q12.1	-2.93289	-2.21381	-2.57335
TSPAN14	tetraspanin 14	10q23.1	-1.86247	-1.59366	-1.72807
LENEP	lens epithelial protein	1q21.3	-1.62299	-2.43849	-2.03074
lnc-RP11-650K20.3.1-1	lnc-RP11-650K20.3.1-1:1	12q23.3	-2.03178	-1.75184	-1.89181
CDH18	cadherin 18, type 2	5p14.3	-2.24918	-2.05942	-2.1543
REG4	regenerating islet-derived family, member 4	1p12	-1.53377	-1.62173	-1.57775
LINC00476	long intergenic non-protein coding RNA 476	9q22.32	-1.6329	-2.4934	-2.06315
LINC00371	long intergenic non-protein coding RNA 371	13q14.3	-1.5523	-1.52663	-1.53947
lnc-ADAM21-2	lnc-ADAM21-2:1	14q24.2	-1.72594	-1.72982	-1.72788
SPRR1A	small proline-rich protein 1A	1q21.3	-1.71798	-2.12906	-1.92352
FKBP5	FK506 binding protein 5	6p21.31	-1.89139	-2.34215	-2.11677
LOC101927187	uncharacterized LOC101927187	2q37.3	-1.77146	-2.49795	-2.1347
PAEP	progestagen-associated endometrial protein	9q34.3	-1.89882	-1.89177	-1.89529
MCF2L	MCF.2 cell line derived transforming sequence-like	13q34	-2.07726	-1.73704	-1.90715
NEFH	neurofilament, heavy polypeptide	22q12.2	-2.2249	-1.5411	-1.883
TRPM3	transient receptor potential cation channel, subfamily M, member 3	9q21.12	-1.95524	-1.79311	-1.87417
lnc-RP11-487E13.1.1-1	lnc-RP11-487E13.1.1-1:4	4q34.3	-2.05634	-1.55434	-1.80534
UBXN10	UBX domain protein 10	1p36.12	-1.92463	-1.83105	-1.87784
SYP	synaptophysin	Xp11.23	-1.70715	-1.83981	-1.77348
WNT11	wingless-type MMTV integration site family, member 11	11q13.5	-2.01341	-1.52664	-1.77003
PPP4R4	protein phosphatase 4, regulatory subunit 4	14q32.13	-1.87187	-1.61723	-1.74455
SMG7-AS1	SMG7 antisense RNA 1	1q25.3	-1.78311	-1.58251	-1.68281
ST6GALNAC3	ST6 (alpha-N-acetyl-neuraminyl-2,3-beta-galactosyl-1,3)-N-acetylgalactosaminide alpha-2,6-sialyltransferase 3	1p31.1	-3.09707	-1.513	-2.30504
MTIF2	mitochondrial translational initiation factor 2	2p16.1	-2.00725	-2.24981	-2.12853
lnc-CLNS1A-2	lnc-CLNS1A-2:1	11q14.1	-1.88824	-2.94947	-2.41885
IFI44	interferon-induced protein 44	1p31.1	-2.93725	-1.62637	-2.28181
LINC01405	long intergenic non-protein coding RNA 1405	12q24.11	-1.66954	-1.81865	-1.7441
ZCCHC11	zinc finger, CCHC domain containing 11	1p32.3	-3.30152	-2.53616	-2.91884
MCF2L2	MCF.2 cell line derived transforming sequence-like 2	3q27.1	-1.62932	-1.57208	-1.6007
lnc-VSTM2B-2	lnc-VSTM2B-2:1	19q12	-2.17991	-1.74314	-1.96153
NTF4	neurotrophin 4	19q13.33	-1.58959	-1.81872	-1.70415
lnc-PDZD9-1	lnc-PDZD9-1:2	16p12.2	-1.72569	-2.00556	-1.86562
CAPN8	calpain 8	1q41	-2.16775	-2.0229	-2.09533
WDR5B	WD repeat domain 5B	3q21.1	-2.78082	-2.06332	-2.42207
lnc-C17orf48-4	lnc-C17orf48-4:1	17p12	-1.80946	-1.62659	-1.71803
NUDT21	nudix (nucleoside diphosphate linked moiety X)-type motif 21	16q12.2	-2.11005	-2.13063	-2.12034
XLOC_l2_004840		15q11.2	-3.20296	-1.83698	-2.51997
PIR	pirin (iron-binding nuclear protein)	Xp22.2	-5.45507	-4.27276	-4.86392
IFIT1	interferon-induced protein with tetratricopeptide repeats 1	10q23.31	-2.19366	-1.56923	-1.88145
ARHGAP29	Rho GTPase activating protein 29	1p22.1	-1.52652	-1.82655	-1.67653
ATM	ATM serine/threonine kinase	11q22.3	-1.9448	-1.54531	-1.74506
APOL5	apolipoprotein L, 5	22q12.3	-1.63469	-1.55673	-1.59571
lnc-NAA50-2	lnc-NAA50-2:1	3q13.2	-2.02344	-1.94927	-1.98636
NAA50	N(alpha)-acetyltransferase 50, NatE catalytic subunit	3q13.2	-1.63268	-2.59226	-2.11247
CCNA1	cyclin A1	13q13.3	-2.05296	-1.95151	-2.00224
MED18	mediator complex subunit 18	1p35.3	-2.21346	-2.08556	-2.14951
CLYBL	citrate lyase beta like	13q32.3	-1.7199	-1.78842	-1.75416
SPATA1	spermatogenesis associated 1	1p22.3	-2.22857	-2.02167	-2.12512
TMPRSS12	transmembrane (C-terminal) protease, serine 12	12q13.12	-1.65876	-2.08109	-1.86992
OASL	2'-5'-oligoadenylate synthetase-like	12q24.31	-3.16592	-1.57317	-2.36954
lnc-ITSN2-1	lnc-ITSN2-1:1	2p23.3	-1.6364	-1.91053	-1.77346
TTC33	tetratricopeptide repeat domain 33	5p13.1	-1.79364	-2.95186	-2.37275
EML2	echinoderm microtubule associated protein like 2	19q13.32	-2.75766	-1.94807	-2.35286
AS3MT	arsenite methyltransferase	10q24.32	-2.24483	-2.34688	-2.29586
TMED10	transmembrane emp24-like trafficking protein 10 (yeast)	14q24.3	-1.7776	-2.00146	-1.88953
PPP2R2C	protein phosphatase 2, regulatory subunit B, gamma	4p16.1	-1.53672	-1.68384	-1.61028
APOL6	apolipoprotein L, 6	22q12.3	-2.12426	-1.76201	-1.94314
GLB1L3	galactosidase, beta 1-like 3	11q25	-1.51624	-1.50798	-1.51211
lnc-MX1-1	lnc-MX1-1:1	21q22.3	-1.56803	-1.97026	-1.76915
lnc-NLRP12-1	lnc-NLRP12-1:1	19q13.42	-2.63131	-1.56462	-2.09796
LINC00672	long intergenic non-protein coding RNA 672	17q12	-1.53641	-2.9849	-2.26066
AMDHD1	amidohydrolase domain containing 1	12q23.1	-2.32854	-1.51053	-1.91954
FAM166B	family with sequence similarity 166, member B	9p13.3	-2.063	-2.83255	-2.44777
ICA1	islet cell autoantigen 1, 69kDa	7p21.3	-1.76817	-1.54504	-1.65661
XLOC_l2_001875		10p12.31	-1.82265	-2.12886	-1.97576
ARMC12	armadillo repeat containing 12	6p21.31	-1.68957	-2.08838	-1.88898
