# Supplementary material for: Pirin: a potential novel therapeutic target for castration‐resistant prostate cancer regulated by miR‐455‐5p
Source: Mol Oncol. 2018 Dec 21;13(2):322–37. doi: 10.1002/1878-0261.12405 (PMC6360383; doi:10.1002/1878-0261.12405)
Supplement: Supplementary file 15 — Table S5. Genes downregulated by PIR inhibitor (bisamide) in PCa cells. [file MOL2-13-322-s015.xlsx]

## Sheet: Sheet1
Table S5. Genes downregulated by PIR inhibitor (bisamide) in PCa cells
Gene Symbol	Gene name	Location	PC3 5 nM bisamide 24 h (Log2 ratio)	PC3 5 nM bisamide 48 h (Log2 ratio)
ACTL8	actin-like 8	1p36.13	-6.11181	-6.82991
SMAD1-AS1	SMAD1 antisense RNA 1	4q31.21	-4.32717	-4.52968
C1QTNF5	C1q and tumor necrosis factor related protein 5	11q23.3	-3.97566	-4.47749
LINC01257	long intergenic non-protein coding RNA 1257	12q24.33	-3.38893	-3.87871
lnc-ZNF516-4	lnc-ZNF516-4:1	18q23	-2.48807	-3.30235
lnc-MFSD1-1	lnc-MFSD1-1:2	3q25.32	-2.72447	-3.2425
LOC101928477	uncharacterized LOC101928477	11q22.2	-1.89154	-3.21023
lnc-TMEM17-2	lnc-TMEM17-2:4	2p15	-2.02535	-2.99441
XLOC_l2_007449		2q11.2	-2.68056	-2.98075
FBXO24	F-box protein 24	7q22.1	-1.55305	-2.93341
ZNF680	zinc finger protein 680	7q11.21	-1.94106	-2.88773
lnc-RTN4-1	lnc-RTN4-1:1	2p16.1	-3.01181	-2.88469
lnc-PLEKHA5-4	lnc-PLEKHA5-4:1	12p12.3	-4.44922	-2.87701
LOC644083	uncharacterized LOC644083	1p36.13	-3.15573	-2.82324
lnc-NKAIN3-1	lnc-NKAIN3-1:2	8q12.3	-2.50533	-2.81901
PDGFRB	platelet-derived growth factor receptor, beta polypeptide	5q32	-2.55398	-2.78346
AOC2	amine oxidase, copper containing 2 (retina-specific)	17q21.31	-1.77924	-2.63246
lnc-NKX2-5-2	lnc-NKX2-5-2:1	5q35.1	-2.20547	-2.60838
XLOC_l2_005020		15q25.2	-1.69326	-2.55136
lnc-SLC2A4RG-1	lnc-SLC2A4RG-1:2	20q13.33	-2.38527	-2.54895
HPCAL4	hippocalcin like 4	1p34.2	-1.80682	-2.54431
lnc-CHD9-5	lnc-CHD9-5:4	16q12.1	-1.65364	-2.51762
KAAG1	kidney associated antigen 1	6p22.3	-1.81997	-2.50732
lnc-ENDOD1-1	lnc-ENDOD1-1:7	11q21	-1.9486	-2.50634
SLC22A7	solute carrier family 22 (organic anion transporter), member 7	6p21.1	-2.12795	-2.50373
lnc-NTRK2-1	lnc-NTRK2-1:1	9q21.33	-2.33676	-2.49689
lnc-TMED7-1	lnc-TMED7-1:1	5q22.3	-2.18129	-2.47497
lnc-EFCAB2-1	lnc-EFCAB2-1:1	1q44	-2.31791	-2.46294
lnc-CRIPAK-1	lnc-CRIPAK-1:4	4p16.3	-2.00453	-2.40583
lnc-GIP-2	lnc-GIP-2:1	17q21.32	-2.24481	-2.38983
lnc-RGL4-4	lnc-RGL4-4:3	22q11.23	-2.23979	-2.3398
lnc-XRN2-3	lnc-XRN2-3:1	20p11.22	-1.8006	-2.30281
lnc-OR3A1-1	lnc-OR3A1-1:3	17p13.3	-1.92009	-2.28418
lnc-UBAP1L-1	lnc-UBAP1L-1:1	15q22.31	-2.51139	-2.2808
OR2J3	olfactory receptor, family 2, subfamily J, member 3	6p22.1	-2.05542	-2.26918
ASIC2	acid sensing (proton gated) ion channel 2	17q11.2	-1.63672	-2.26527
LOC284263	uncharacterized LOC284263	18q12.3	-2.36727	-2.26508
LOC101927943	uncharacterized LOC101927943	18q12.3	-2.0549	-2.24592
lnc-TPCN2-3	lnc-TPCN2-3:1	11q13.3	-1.96025	-2.23782
LINC00670	long intergenic non-protein coding RNA 670	17p12	-2.9036	-2.23225
LINC00670	long intergenic non-protein coding RNA 670	17p12	-1.80231	-2.23225
LOC399886	uncharacterized LOC399886	11p11.2	-1.78958	-2.21104
LINC00622	long intergenic non-protein coding RNA 622	1p12	-1.64196	-2.21027
lnc-FOXN2-1	lnc-FOXN2-1:1	2p16.3	-1.55113	-2.20918
LOC101928117	uncharacterized LOC101928117	7q31.2	-2.21327	-2.19161
lnc-FAM153B-3	lnc-FAM153B-3:5	5q35.2	-1.53558	-2.16247
EWSAT1	Ewing sarcoma associated transcript 1	15q23	-1.52952	-2.15846
FGD5	FYVE, RhoGEF and PH domain containing 5	3p25.1	-2.00196	-2.15767
FGD5	FYVE, RhoGEF and PH domain containing 5	3p25.1	-1.97756	-2.15767
PADI4	peptidyl arginine deiminase, type IV	1p36.13	-2.22644	-2.15377
PADI6	peptidyl arginine deiminase, type VI	1p36.13	-1.89025	-2.14861
lnc-KCNG3-1	lnc-KCNG3-1:5	2p21	-1.75672	-2.12586
B4GALNT2	beta-1,4-N-acetyl-galactosaminyl transferase 2	17q21.32	-1.69621	-2.11704
HHATL	hedgehog acyltransferase-like	3p22.1	-2.27932	-2.10989
lnc-FUT8-2	lnc-FUT8-2:2	14q23.3	-1.5609	-2.1085
LINC01212	long intergenic non-protein coding RNA 1212	3p13	-2.01468	-2.1032
IL26	interleukin 26	12q15	-1.96328	-2.10163
CYTH4	cytohesin 4	22q13.1	-1.55494	-2.09607
lnc-AC135050.1-1	lnc-AC135050.1-1:1	16p11.2	-1.66373	-2.07152
PRAMEF4	PRAME family member 4	1p36.21	-1.83134	-2.05355
lnc-ZEB1-2	lnc-ZEB1-2:1	10p11.22	-1.54997	-2.04139
lnc-SOD2-2	lnc-SOD2-2:5	6q25.3	-2.2339	-2.0315
XLOC_l2_013547		7q22.3	-1.90323	-2.01992
lnc-BAMBI-1	lnc-BAMBI-1:1	10p12.1	-1.91416	-2.01192
lnc-GIT1-1	lnc-GIT1-1:1	17q11.2	-2.34497	-2.01119
NYAP1	neuronal tyrosine-phosphorylated phosphoinositide-3-kinase adaptor 1	7q22.1	-1.58327	-1.99968
CAMKV	CaM kinase-like vesicle-associated	3p21.31	-2.18139	-1.98448
LINC00486	long intergenic non-protein coding RNA 486	2p22.3	-1.76267	-1.98443
CYP26B1	cytochrome P450, family 26, subfamily B, polypeptide 1	2p13.2	-1.76896	-1.97206
lnc-NTNG2-1	lnc-NTNG2-1:1	9q34.13	-2.15719	-1.96873
lnc-ANGPT2-5	lnc-ANGPT2-5:1	8p23.2	-1.97286	-1.95489
lnc-FAM55B-8	lnc-FAM55B-8:1	11q23.3	-2.7241	-1.95199
lnc-TNFRSF14-2	lnc-TNFRSF14-2:1	1p36.32	-1.70799	-1.94706
AGAP2	ArfGAP with GTPase domain, ankyrin repeat and PH domain 2	12q14.1	-2.1499	-1.94239
KRT36	keratin 36, type I	17q21.2	-1.81169	-1.92737
LINC01550	long intergenic non-protein coding RNA 1550	14q32.2	-2.03428	-1.92389
CD247	CD247 molecule	1q24.2	-2.07928	-1.92354
TP53TG3	TP53 target 3	16p11.2	-1.84706	-1.91216
MAGEB6	melanoma antigen family B, 6	Xp21.3	-2.67842	-1.909
lnc-BSND-1	lnc-BSND-1:1	1p32.3	-1.51049	-1.90695
ATP6V0A4	ATPase, H+ transporting, lysosomal V0 subunit a4	7q34	-2.60667	-1.90135
lnc-WRN-5	lnc-WRN-5:1	8p12	-1.87489	-1.89972
LINC01118	long intergenic non-protein coding RNA 1118	2p21	-2.61588	-1.89957
SPACA6P-AS	SPACA6P antisense RNA	19q13.41	-1.57024	-1.89556
LINC01558	long intergenic non-protein coding RNA 1558	6q27	-1.82011	-1.88992
SERPINA12	serpin peptidase inhibitor, clade A (alpha-1 antiproteinase, antitrypsin), member 12	14q32.13	-1.68116	-1.88988
DNAJC5B	DnaJ (Hsp40) homolog, subfamily C, member 5 beta	8q13.1	-2.14182	-1.88263
lnc-CPEB2-8	lnc-CPEB2-8:1	4p15.33	-1.73153	-1.87361
lnc-CDH3-1	lnc-CDH3-1:1	16q22.1	-1.50462	-1.87045
lnc-FGF8-1	lnc-FGF8-1:1	10q24.32	-1.85054	-1.86627
lnc-SREK1-1	lnc-SREK1-1:1	5q12.3	-2.43217	-1.8647
TTC39A-AS1	TTC39A antisense RNA 1	1p32.3	-1.50934	-1.85158
lnc-DMRTB1-1	lnc-DMRTB1-1:1	1p32.3	-2.10828	-1.83922
CDRT15L2	CMT1A duplicated region transcript 15-like 2	17p11.2	-2.66961	-1.83228
lnc-RUNX2-1	lnc-RUNX2-1:1	6p21.1	-2.10609	-1.83035
LCN8	lipocalin 8	9q34.3	-2.08215	-1.82635
lnc-BAI3-2	lnc-BAI3-2:3	6q12	-2.08996	-1.82374
GNAZ	guanine nucleotide binding protein (G protein), alpha z polypeptide	22q11.22	-1.6068	-1.81857
LINC01265	long intergenic non-protein coding RNA 1265	5p13.1	-1.79295	-1.81776
HIVEP3	human immunodeficiency virus type I enhancer binding protein 3	1p34.2	-1.79611	-1.81193
XLOC_l2_000945		1p31.3	-1.70154	-1.80841
KIAA1958	KIAA1958	9q32	-1.68995	-1.80681
lnc-UCHL3-2	lnc-UCHL3-2:1	13q22.2	-2.20343	-1.80127
FAM107A	family with sequence similarity 107, member A	3p14.3	-1.53441	-1.7845
SLC38A3	solute carrier family 38, member 3	3p21.31	-1.66465	-1.78312
ZNF404	zinc finger protein 404	19q13.31	-1.7269	-1.78114
lnc-DRD5-8	lnc-DRD5-8:3	4p15.33	-1.67078	-1.77766
lnc-PPAPDC3-2	lnc-PPAPDC3-2:1	9q34.13	-1.80516	-1.76302
lnc-TMEM18-6	lnc-TMEM18-6:2	2p25.3	-1.95726	-1.75652
COL19A1	collagen, type XIX, alpha 1	6q13	-1.66532	-1.75465
lnc-CALCOCO2-5	lnc-CALCOCO2-5:2	17q21.32	-2.03694	-1.74676
LOC101929531	uncharacterized LOC101929531	2p25.1	-1.8353	-1.74086
LIN28A	lin-28 homolog A (C. elegans)	1p36.11	-3.3328	-1.73905
LINC01080	long intergenic non-protein coding RNA 1080	13q31.1	-1.64846	-1.73602
lnc-GPR27-1	lnc-GPR27-1:1	3p13	-1.77233	-1.73142
lnc-USP31-2	lnc-USP31-2:1	16p12.2	-2.19236	-1.70973
LOC100129620	uncharacterized LOC100129620	1p21.3	-1.96683	-1.70561
lnc-EIF3A-1	lnc-EIF3A-1:1	10q26.11	-2.03081	-1.70249
lnc-TCFL5-3	lnc-TCFL5-3:2	20q13.33	-2.40564	-1.69324
PRUNE2	prune homolog 2 (Drosophila)	9q21.2	-1.56201	-1.68936
FPR1	formyl peptide receptor 1	19q13.41	-1.67973	-1.68668
OR6V1	olfactory receptor, family 6, subfamily V, member 1	7q34	-2.22812	-1.68182
NR1I3	nuclear receptor subfamily 1, group I, member 3	1q23.3	-1.83829	-1.67062
SLC25A2	solute carrier family 25 (mitochondrial carrier; ornithine transporter) member 2	5q31.3	-1.55307	-1.66695
PABPC5-AS1	PABPC5 antisense RNA 1	Xq21.31	-1.60895	-1.66432
lnc-PSMB7-1	lnc-PSMB7-1:1	9q33.3	-1.57679	-1.66347
XLOC_l2_013873		7q11.21	-1.88107	-1.64446
lnc-GJA4-1	lnc-GJA4-1:1	1p34.3	-2.26577	-1.63993
DUSP27	dual specificity phosphatase 27 (putative)	1q24.1	-1.53077	-1.63529
C1orf147	chromosome 1 open reading frame 147	1q32.1	-2.52277	-1.62462
SLC5A4	solute carrier family 5 (glucose activated ion channel), member 4	22q12.3	-1.84566	-1.62436
LINC01331	long intergenic non-protein coding RNA 1331	5q13.3	-1.75827	-1.61521
CALML3-AS1	CALML3 antisense RNA 1	10p15.1	-1.64592	-1.61499
RAD21-AS1	RAD21 antisense RNA 1	8q24.11	-2.87418	-1.61475
lnc-ELF2-2	lnc-ELF2-2:2	4q31.1	-1.56734	-1.61473
FAM205BP	transmembrane protein C9orf144B pseudogene	9p13.3	-1.71241	-1.60213
lnc-SALL1-2	lnc-SALL1-2:1	16q12.1	-2.04278	-1.57208
lnc-ADAMTS16-4	lnc-ADAMTS16-4:1	5p15.32	-1.89188	-1.56175
lnc-EBF3-7	lnc-EBF3-7:1	10q26.3	-1.86151	-1.55938
SLC1A6	solute carrier family 1 (high affinity aspartate/glutamate transporter), member 6	19p13.12	-2.00247	-1.55771
LOC101928915	uncharacterized LOC101928915	7q33	-1.62772	-1.55451
LOC101928832	uncharacterized LOC101928832	Xq27.3	-2.06323	-1.54951
IFITM5	interferon induced transmembrane protein 5	11p15.5	-2.24543	-1.54255
lnc-C6orf112-1	lnc-C6orf112-1:1	6q21	-2.3294	-1.54117
lnc-KIAA0913-1	lnc-KIAA0913-1:1	10q22.2	-1.82953	-1.54097
CCDC175	coiled-coil domain containing 175	14q23.1	-1.65454	-1.53672
lnc-XRCC5-2	lnc-XRCC5-2:1	2q35	-2.02854	-1.53575
lnc-TOMM20-1	lnc-TOMM20-1:3	1q42.3	-2.03351	-1.53547
lnc-GLIPR1L1-1	lnc-GLIPR1L1-1:6	12q21.1	-2.34656	-1.51931
CCDC70	coiled-coil domain containing 70	13q14.3	-1.7117	-1.50435
lnc-RTL1-1	lnc-RTL1-1:1	14q32.2	-1.84846	-1.50313
