# Supplementary material for: Pirin: a potential novel therapeutic target for castration‐resistant prostate cancer regulated by miR‐455‐5p
Source: Mol Oncol. 2018 Dec 21;13(2):322–37. doi: 10.1002/1878-0261.12405 (PMC6360383; doi:10.1002/1878-0261.12405)
Supplement: Supplementary file 16 — Table S6. Genes downstream of PIR. [file MOL2-13-322-s016.xlsx]

## Sheet: Sheet1
Table S6. Genes downstream of PIR
Gene Symbol	Gene name	Location	PC3 si-PIR-1 transfectant (Log2 ratio)	PC3 si-PIR-2 transfectant (Log2 ratio)	Average si-PIR Log2 ratio	PC3 5 nM bisamide 24 h (Log2 ratio)	PC3 5 nM bisamide 48 h (Log2 ratio)
ACTL8	actin-like 8	1p36.13	-5.28986	-4.40375	-4.8468	-6.11181	-6.82991
SMAD1-AS1	SMAD1 antisense RNA 1	4q31.21	-2.99843	-3.16522	-3.08182	-4.32717	-4.52968
C1QTNF5	C1q and tumor necrosis factor related protein 5	11q23.3	-3.01806	-2.60748	-2.81277	-3.97566	-4.47749
XLOC_l2_007449		2q11.2	-1.69792	-1.61946	-1.65869	-2.68056	-2.98075
lnc-PLEKHA5-4	lnc-PLEKHA5-4:1	12p12.3	-1.55936	-2.23578	-1.89757	-4.44922	-2.87701
PDGFRB	platelet-derived growth factor receptor, beta polypeptide	5q32	-2.46185	-1.65888	-2.06036	-2.55398	-2.78346
lnc-SLC2A4RG-1	lnc-SLC2A4RG-1:2	20q13.33	-1.68481	-2.12562	-1.90521	-2.38527	-2.54895
lnc-CHD9-5	lnc-CHD9-5:4	16q12.1	-2.03632	-1.73581	-1.88606	-1.65364	-2.51762
lnc-GIP-2	lnc-GIP-2:1	17q21.32	-1.78472	-1.69224	-1.73848	-2.24481	-2.38983
SERPINA12	serpin peptidase inhibitor, clade A (alpha-1 antiproteinase, antitrypsin), member 12	14q32.13	-2.00331	-1.77613	-1.88972	-1.68116	-1.88988
LIN28A	lin-28 homolog A (C. elegans)	1p36.11	-2.87374	-2.27553	-2.57463	-3.3328	-1.73905
