# Supplementary material for: Pirin: a potential novel therapeutic target for castration‐resistant prostate cancer regulated by miR‐455‐5p
Source: Mol Oncol. 2018 Dec 21;13(2):322–37. doi: 10.1002/1878-0261.12405 (PMC6360383; doi:10.1002/1878-0261.12405)
Supplement: Supplementary file 17 — Table S7. Trends of HSF1‐mediated gene expression in the presence of the PIR inhibitor bisamide. [file MOL2-13-322-s017.xlsx]

## Sheet: Sheet2
Table S7. Trends of HSF1-mediated gene expression in the presence of the PIR inhibitor bisamide
Entrez Gene ID	Gene Symbol	Gene name	Location	PC3 5 nM bisamide 24 h (Log2 ratio)	PC3 5 nM bisamide 48 h (Log2 ratio)	Average Log2 ratio
815	CAMK2A	calcium/calmodulin-dependent protein kinase II alpha	5q32	-0.672945	-1.54426	-1.1086
26353	HSPB8	heat shock 22kDa protein 8	12q24.23	-1.26164	-0.732872	-0.997257
1413	CRYBA4	crystallin, beta A4	22q12.1	-1.16375	-0.679504	-0.921629
7175	TPR	translocated promoter region, nuclear basket protein	1q31.1	-1.09935	-0.628637	-0.863992
129401	NUP35	nucleoporin 35kDa	2q32.1	-0.705673	-0.736827	-0.72125
84335	AKT1S1	AKT1 substrate 1 (proline-rich)	19q13.33	-0.699553	-0.731007	-0.71528
7531	YWHAE	tyrosine 3-monooxygenase/tryptophan 5-monooxygenase activation protein, epsilon	17p13.3	-0.388786	-1.00814	-0.698463
6767	ST13	suppression of tumorigenicity 13 (colon carcinoma) (Hsp70 interacting protein)	22q13.2	-0.275849	-1.09064	-0.683247
1288	COL4A6	collagen, type IV, alpha 6	Xq22.3	-1.00751	-0.323254	-0.66538
116835	HSPA12B	heat shock 70kD protein 12B	20p13	-0.614479	-0.699949	-0.657214
6013	RLN1	relaxin 1	9p24.1	-0.370613	-0.734994	-0.552803
23225	NUP210	nucleoporin 210kDa	3p25.1	-0.66197	-0.39526	-0.528615
22824	HSPA4L	heat shock 70kDa protein 4-like	4q28.1	-0.527023	-0.529188	-0.528105
6119	RPA3	replication protein A3, 14kDa	7p21.3	-0.279945	-0.651762	-0.465854
55706	NDC1	NDC1 transmembrane nucleoporin	1p32.3	-0.342588	-0.542927	-0.442757
3320	HSP90AA1	heat shock protein 90kDa alpha (cytosolic), class A member 1	14q32.31	-0.408279	-0.464022	-0.43615
10728	PTGES3	prostaglandin E synthase 3 (cytosolic)	12q13.3	-0.444764	-0.422012	-0.433388
9972	NUP153	nucleoporin 153kDa	6p22.3	-0.493414	-0.358978	-0.426196
2288	FKBP4	FK506 binding protein 4, 59kDa	12p13.33	-0.502267	-0.340605	-0.421436
51182	HSPA14	heat shock 70kDa protein 14	10p13	-0.471554	-0.367511	-0.419532
5903	RANBP2	RAN binding protein 2	2q12.3	-0.344928	-0.468887	-0.406908
10808	HSPH1	heat shock 105kDa/110kDa protein 1	13q12.3	-0.529233	-0.282344	-0.405788
6118	RPA2	replication protein A2, 32kDa	1p35.3	-0.362948	-0.412247	-0.387598
6117	RPA1	replication protein A1, 70kDa	17p13.3	-0.296941	-0.468714	-0.382827
55746	NUP133	nucleoporin 133kDa	1q42.13	-0.5103	-0.244917	-0.377609
259217	HSPA12A	heat shock 70kDa protein 12A	10q25.3	-0.636638	-0.117369	-0.377004
3306	HSPA2	heat shock 70kDa protein 2	14q23.3	-0.414115	-0.214256	-0.314186
23279	NUP160	nucleoporin 160kDa	11p11.2	-0.228807	-0.380671	-0.304739
23511	NUP188	nucleoporin 188kDa	9q34.11	-0.383048	-0.225869	-0.304459
817	CAMK2D	calcium/calmodulin-dependent protein kinase II delta	4q26	-0.303497	-0.303645	-0.303571
11097	NUPL2	nucleoporin like 2	7p15.3	-0.274582	-0.325095	-0.299838
57805	CCAR2	cell cycle and apoptosis regulator 2	8p21.3	-0.335973	-0.261985	-0.298979
79023	NUP37	nucleoporin 37kDa	12q23.2	-0.206469	-0.390518	-0.298493
3297	HSF1	heat shock transcription factor 1	8q24.3	-0.296662	-0.294905	-0.295784
3303	HSPA1A	heat shock 70kDa protein 1A	6p21.33	-0.5826	0.00624851	-0.288175
818	CAMK2G	calcium/calmodulin-dependent protein kinase II gamma	10q22.2	-0.349106	-0.202985	-0.276045
23165	NUP205	nucleoporin 205kDa	7q33	-0.284347	-0.263889	-0.274118
7415	VCP	valosin containing protein	9p13.3	-0.293986	-0.238904	-0.266445
573	BAG1	BCL2-associated athanogene	9p13.3	-0.364839	-0.159515	-0.262177
472	ATM	ATM serine/threonine kinase	11q22.3	-0.374963	-0.123457	-0.24921
9688	NUP93	nucleoporin 93kDa	16q13	-0.275607	-0.20788	-0.241744
3310	HSPA6	heat shock 70kDa protein 6 (HSP70B')	1q23.3	-0.423157	-0.0583266	-0.240742
3312	HSPA8	heat shock 70kDa protein 8	11q24.1	-0.395037	-0.0790587	-0.237048
79902	NUP85	nucleoporin 85kDa	17q25.1	-0.222598	-0.237308	-0.229953
5594	MAPK1	mitogen-activated protein kinase 1	22q11.21	-0.284406	-0.16585	-0.225128
10762	NUP50	nucleoporin 50kDa	22q13.31	-0.271772	-0.176719	-0.224246
9530	BAG4	BCL2-associated athanogene 4	8p11.23	-0.165631	-0.241439	-0.203535
3304	HSPA1B	heat shock 70kDa protein 1B	6p21.33	-0.39393	-0.010644	-0.202287
27000	DNAJC2	DnaJ (Hsp40) homolog, subfamily C, member 2	7q22.1	-0.198217	-0.179495	-0.188856
9883	POM121	POM121 transmembrane nucleoporin	7q11.23	-0.0987664	-0.27295	-0.185858
3281	HSBP1	heat shock factor binding protein 1	16q23.3	-0.144519	-0.227025	-0.185772
7314	UBB	ubiquitin B	17p11.2	-0.109095	-0.255216	-0.182155
5595	MAPK3	mitogen-activated protein kinase 3	16p11.2	-0.268666	-0.0922218	-0.180444
3309	HSPA5	heat shock 70kDa protein 5 (glucose-regulated protein, 78kDa)	9q33.3	-0.0803814	-0.280484	-0.180433
9532	BAG2	BCL2-associated athanogene 2	6p11.2	-0.168886	-0.187992	-0.178439
23411	SIRT1	sirtuin 1	10q21.3	-0.140567	-0.17802	-0.159293
3308	HSPA4	heat shock 70kDa protein 4	5q31.1	-0.184255	-0.129195	-0.156725
9631	NUP155	nucleoporin 155kDa	5p13.2	-0.11885	-0.188054	-0.153452
4928	NUP98	nucleoporin 98kDa	11p15.4	-0.191781	-0.107248	-0.149515
1387	CREBBP	CREB binding protein	16p13.3	-0.251429	-0.0444946	-0.147962
348995	NUP43	nucleoporin 43kDa	6q25.1	-0.149337	-0.142516	-0.145927
3326	HSP90AB1	heat shock protein 90kDa alpha (cytosolic), class B member 1	6p21.1	-0.175377	-0.11642	-0.145898
81929	SEH1L	SEH1-like (S. cerevisiae)	18p11.21	-0.206919	-0.073761	-0.14034
4927	NUP88	nucleoporin 88kDa	17p13.2	-0.0708332	-0.185803	-0.128318
57122	NUP107	nucleoporin 107kDa	12q15	-0.0789423	-0.167337	-0.123139
29074	MRPL18	mitochondrial ribosomal protein L18	6q25.3	-0.112374	-0.116757	-0.114566
8086	AAAS	achalasia, adrenocortical insufficiency, alacrimia	12q13.13	-0.0796185	-0.146422	-0.113021
3337	DNAJB1	DnaJ (Hsp40) homolog, subfamily B, member 1	19p13.12	-0.216515	-0.00105662	-0.108786
23636	NUP62	nucleoporin 62kDa	19q13.33	-0.135331	-0.0702429	-0.102787
57521	RPTOR	regulatory associated protein of MTOR, complex 1	17q25.3	-0.170025	-0.00782861	-0.0889268
27242	TNFRSF21	tumor necrosis factor receptor superfamily, member 21	6p12.3	-0.144787	-0.0302314	-0.0875091
53371	NUP54	nucleoporin 54kDa	4q21.1	-0.0422048	-0.112199	-0.0772018
162989	DEDD2	death effector domain containing 2	19q13.2	-0.0730047	-0.0786296	-0.0758171
10049	DNAJB6	DnaJ (Hsp40) homolog, subfamily B, member 6	7q36.3	-0.125049	-0.0224848	-0.0737667
64223	MLST8	MTOR associated protein, LST8 homolog (S. cerevisiae)	16p13.3	-0.0407315	-0.0610027	-0.0508671
1410	CRYAB	crystallin, alpha B	11q23.1	0.128435	-0.222247	-0.0469063
9529	BAG5	BCL2-associated athanogene 5	14q32.33	-0.103447	0.0310651	-0.0361909
7266	DNAJC7	DnaJ (Hsp40) homolog, subfamily C, member 7	17q21.2	-0.0863638	0.014082	-0.0361409
2033	EP300	E1A binding protein p300	22q13.2	0.150336	-0.21874	-0.0342021
545	ATR	ATR serine/threonine kinase	3q23	0.0281691	-0.0682353	-0.0200331
9261	MAPKAPK2	mitogen-activated protein kinase-activated protein kinase 2	1q32.1	-0.162308	0.12778	-0.0172639
91582	RPS19BP1	ribosomal protein S19 binding protein 1	22q13.1	-0.0859595	0.0528859	-0.0165368
2475	MTOR	mechanistic target of rapamycin (serine/threonine kinase)	1p36.22	0.0209971	0.0319835	0.0264903
8021	NUP214	nucleoporin 214kDa	9q34.13	0.150977	-0.0847368	0.0331202
816	CAMK2B	calcium/calmodulin-dependent protein kinase II beta	7p13	0.0793197	0.0117922	0.0455559
9531	BAG3	BCL2-associated athanogene 3	10q26.11	0.0439443	0.0521078	0.048026
10013	HDAC6	histone deacetylase 6	Xp11.23	0.292973	-0.174294	0.0593395
871	SERPINH1	serpin peptidase inhibitor, clade H (heat shock protein 47), member 1, (collagen binding protein 1)	11q13.5	0.100902	0.106584	0.103743
3305	HSPA1L	heat shock 70kDa protein 1-like	6p21.33	-0.00648307	0.306426	0.149971
6782	HSPA13	heat shock protein 70kDa family, member 13	21q11.2	0.339432	-0.0314331	0.153999
8480	RAE1	ribonucleic acid export 1	20q13.31	0.168924	0.155596	0.16226
3313	HSPA9	heat shock 70kDa protein 9 (mortalin)	5q31.2	0.203254	0.143855	0.173554
2932	GSK3B	glycogen synthase kinase 3 beta	3q13.33	0.171023	0.179673	0.175348
1915	EEF1A1	eukaryotic translation elongation factor 1 alpha 1	6q13	0.183077	0.363743	0.27341
2765	GML	glycosylphosphatidylinositol anchored molecule like	8q24.3	0.545851	0.424755	0.485303
